# Supplementary material for: Diagnostic and Prognostic Potential of Tetranectin in Heart Failure and Cardiovascular Disease: A Systematic Review
Source: Med Sci (Basel). 2025 Sep 24;13(4):206. doi: 10.3390/medsci13040206 (PMC12550903; doi:10.3390/medsci13040206)
Supplement: Supplementary file 1 [file medsci-13-00206-s001.zip]

Archive with 1 entries (1 files):
- medsci-3839129-supplementary.pdf
